# Supplementary material for: A new species of Peckoltia from the Upper Orinoco (Siluriformes, Loricariidae)
Source: Zookeys. 2016 Feb 26;(569):105–21. doi: 10.3897/zookeys.569.6630 (PMC4829682; doi:10.3897/zookeys.569.6630)
Supplement: XML Treatment for Peckoltia wernekei [file zookeys.569.6630-treatment1.xml]

<!DOCTYPE tp:taxon-treatment
  PUBLIC "-//TaxonX//DTD Taxonomic Treatment Publishing DTD v0 20100105//EN" "tax-treatment-NSO.dtd">
<tp:taxon-treatment xmlns:tp="http://www.plazi.org/taxpub"><tp:treatment-meta><kwd-group><label>Taxon classification</label><kwd><named-content content-type="kingdom">Animalia</named-content></kwd><kwd><named-content content-type="order">Siluriformes</named-content></kwd><kwd><named-content content-type="family">Loricariidae</named-content></kwd></kwd-group><mixed-citation publication-type="journal"><person-group><name><surname>Armbruster</surname><given-names>Jonathan W.</given-names></name><name><surname>Lujan</surname><given-names>Nathan K.</given-names></name></person-group><article-title>A new species of <italic><tp:taxon-name><tp:taxon-name-part taxon-name-part-type="genus">Peckoltia</tp:taxon-name-part></tp:taxon-name></italic> from the Upper Orinoco (<tp:taxon-name><tp:taxon-name-part taxon-name-part-type="order">Siluriformes</tp:taxon-name-part></tp:taxon-name>, <tp:taxon-name><tp:taxon-name-part taxon-name-part-type="family">Loricariidae</tp:taxon-name-part></tp:taxon-name>)</article-title><source>Zookeys</source><day>26</day><month>2</month><year>2016</year><volume>2016</volume><issue>569</issue><fpage>105</fpage><lpage>121</lpage><pub-id pub-id-type="doi">10.3897/zookeys.569.6630</pub-id></mixed-citation></tp:treatment-meta><tp:nomenclature><tp:taxon-name>
            <tp:taxon-name-part taxon-name-part-type="genus">Peckoltia</tp:taxon-name-part>
            <tp:taxon-name-part taxon-name-part-type="species">wernekei</tp:taxon-name-part>
            <object-id xmlns:xlink="http://www.w3.org/1999/xlink" content-type="zoobank" xlink:type="simple">http://zoobank.org/3488FBE3-34F0-4F5B-94D2-60BFA849D945</object-id>
          </tp:taxon-name><tp:taxon-authority>Armbruster &amp; Lujan</tp:taxon-authority><tp:taxon-status xmlns:xlink="http://www.w3.org/1999/xlink" xlink:type="simple">sp. n.</tp:taxon-status><xref ref-type="fig" rid="F3">Figs 3</xref><xref ref-type="fig" rid="F4">, 4</xref><xref ref-type="fig" rid="F5">and 5b</xref><xref ref-type="table" rid="T1">, Table 1</xref><tp:nomenclature-citation-list><tp:nomenclature-citation><tp:taxon-name><tp:taxon-name-part taxon-name-part-type="genus">Peckoltia</tp:taxon-name-part> <tp:taxon-name-part taxon-name-part-type="uncertainty-rank">aff.</tp:taxon-name-part> <tp:taxon-name-part taxon-name-part-type="species">vittata</tp:taxon-name-part></tp:taxon-name><comment> (Orinoco) <xref ref-type="bibr" rid="B12">Lujan et al., 2015</xref> [molecular phylogeny]</comment></tp:nomenclature-citation></tp:nomenclature-citation-list></tp:nomenclature><tp:treatment-sec sec-type="Type locality"><title>Type locality.</title><p>Ventuari River drainage, Amazonas State, Venezuela, South America</p></tp:treatment-sec><tp:treatment-sec sec-type="Holotype"><title>Holotype.</title><p>AUM 54314, 104.6 mm SL, VENEZUELA, Amazonas State, Ventuari River drainage, Marujeta Creek, 159 km E of San Fernando de Atabapo, <named-content xmlns:xlink="http://www.w3.org/1999/xlink" content-type="dwc:verbatimCoordinates" xlink:type="simple">04.2948°, -066.2889°</named-content>, N.K. Lujan, M. Sabaj Pérez, D.C. Werneke, T. Carvalho, V. Meza-Vargas, 02 April 2010.</p></tp:treatment-sec><tp:treatment-sec sec-type="Paratypes"><title>Paratypes.</title><p>All specimens Venezuela, Amazonas State, Ventuari River drainage: AUM 39248, 1, 63.2 mm SL, Ventuari River at beach at village of Moriche, 116 km NE of Macuruco, 169 km NE of San Fernando de Atabapo, <named-content xmlns:xlink="http://www.w3.org/1999/xlink" content-type="dwc:verbatimCoordinates" xlink:type="simple">04.7503°, -066.3549°</named-content>, D.C. Werneke, N.K. Lujan, M.H. Sabaj, L.S. de Souza, 7 April 2004. AUM 39313, 13, 2 cs, 56.8–87.3 mm SL, Manapiare River, 14.5 km NW of San Juan de Manapi<!--PageBreak-->are, <named-content xmlns:xlink="http://www.w3.org/1999/xlink" content-type="dwc:verbatimCoordinates" xlink:type="simple">05.4286°, -066.1362°</named-content>, N.K. Lujan, M.H. Sabaj, L.S. de Souza, D.C. Werneke, 12 April 2004. AUM 39839, 1, 31.5 mm SL, Manapiare River, 10 km NW of San Juan de Manapiare, <named-content xmlns:xlink="http://www.w3.org/1999/xlink" content-type="dwc:verbatimCoordinates" xlink:type="simple">05.3868°, -066.1159°</named-content>, N.K. Lujan, L.S. de Souza, D.C. Werneke, <!--PageBreak-->M.H. Sabaj, 14 April 2004. MCNG 56680, 13, 52.6–80.2 mm SL, same data as AUM 39313.</p></tp:treatment-sec><tp:treatment-sec sec-type="Diagnosis"><title>Diagnosis.</title><p>
            <italic><tp:taxon-name><tp:taxon-name-part taxon-name-part-type="genus">Peckoltia</tp:taxon-name-part> <tp:taxon-name-part taxon-name-part-type="species">wernekei</tp:taxon-name-part></tp:taxon-name></italic> can be separated from all other <italic><tp:taxon-name><tp:taxon-name-part taxon-name-part-type="genus">Peckoltia</tp:taxon-name-part></tp:taxon-name></italic> by having a broken black line of pigment on the upper jaw (vs. solid line of pigment along snout edge or snout uniformly colored or mottled). <italic><tp:taxon-name><tp:taxon-name-part taxon-name-part-type="genus">Peckoltia</tp:taxon-name-part> <tp:taxon-name-part taxon-name-part-type="species">wernekei</tp:taxon-name-part></tp:taxon-name></italic> can be further separated from <italic><tp:taxon-name><tp:taxon-name-part taxon-name-part-type="genus">Peckoltia</tp:taxon-name-part> <tp:taxon-name-part taxon-name-part-type="species">vittata</tp:taxon-name-part></tp:taxon-name></italic> by generally having 25 or more teeth in at least one dentary or one premaxilla (vs. generally 24 or fewer; one specimen of <italic><tp:taxon-name><tp:taxon-name-part taxon-name-part-type="genus">Peckoltia</tp:taxon-name-part> <tp:taxon-name-part taxon-name-part-type="species">wernekei</tp:taxon-name-part></tp:taxon-name></italic> had both upper and lower jaws with &lt;25 teeth/ramus), by having a largely naked abdomen (abdomen with a few plates below pectoral girdle, between pelvic fins and along sides of abdomen; vs. most of ventral surface from the throat to the anus with small plates), and by having large, faint blotches on the abdomen (vs. abdomen uniform). <italic><tp:taxon-name><tp:taxon-name-part taxon-name-part-type="genus">Peckoltia</tp:taxon-name-part> <tp:taxon-name-part taxon-name-part-type="species">wernekei</tp:taxon-name-part></tp:taxon-name></italic> can be further separated from upper Orinoco congeners as follows: from <italic><tp:taxon-name><tp:taxon-name-part taxon-name-part-type="genus">Peckoltia</tp:taxon-name-part> <tp:taxon-name-part taxon-name-part-type="species">brevis</tp:taxon-name-part></tp:taxon-name></italic> and <italic><tp:taxon-name><tp:taxon-name-part taxon-name-part-type="genus">Peckoltia</tp:taxon-name-part> <tp:taxon-name-part taxon-name-part-type="species">lineola</tp:taxon-name-part></tp:taxon-name></italic> by lacking short lines and spots on the head (vs. lines and spots present), from <italic><tp:taxon-name><tp:taxon-name-part taxon-name-part-type="genus">Peckoltia</tp:taxon-name-part> <tp:taxon-name-part taxon-name-part-type="species">brevis</tp:taxon-name-part></tp:taxon-name></italic>, <italic><tp:taxon-name><tp:taxon-name-part taxon-name-part-type="genus">Peckoltia</tp:taxon-name-part> <tp:taxon-name-part taxon-name-part-type="species">caenosa</tp:taxon-name-part></tp:taxon-name></italic> and <italic><tp:taxon-name><tp:taxon-name-part taxon-name-part-type="genus">Peckoltia</tp:taxon-name-part> <tp:taxon-name-part taxon-name-part-type="species">lineola</tp:taxon-name-part></tp:taxon-name></italic> by having a largely naked abdomen (vs. abdomen fully plated), and by generally having 25 or more teeth per jaw ramus (vs. 22 or fewer in <italic><tp:taxon-name><tp:taxon-name-part taxon-name-part-type="genus">Peckoltia</tp:taxon-name-part> <tp:taxon-name-part taxon-name-part-type="species">brevis</tp:taxon-name-part></tp:taxon-name></italic>, 21 or fewer in <italic><tp:taxon-name><tp:taxon-name-part taxon-name-part-type="genus">Peckoltia</tp:taxon-name-part> <tp:taxon-name-part taxon-name-part-type="species">caenosa</tp:taxon-name-part></tp:taxon-name></italic>, and 19 or fewer in <italic><tp:taxon-name><tp:taxon-name-part taxon-name-part-type="genus">Peckoltia</tp:taxon-name-part> <tp:taxon-name-part taxon-name-part-type="species">lineola</tp:taxon-name-part></tp:taxon-name></italic>); from <italic><tp:taxon-name><tp:taxon-name-part taxon-name-part-type="genus">Peckoltia</tp:taxon-name-part> <tp:taxon-name-part taxon-name-part-type="species">lujani</tp:taxon-name-part></tp:taxon-name></italic> by having the dentaries meet at an angle less than 90° (vs. &gt;90°), by having large, faint <!--PageBreak-->blotches on the abdomen (vs. abdomen with no blotches), by a smaller internares width to interorbital width ratio (21.2–26.6% vs. 28.5–46.5%), and a larger dorsal spine to abdominal length ratio (148.1–178.6% vs. 80.1–134.5%); and from <italic><tp:taxon-name><tp:taxon-name-part taxon-name-part-type="genus">Peckoltia</tp:taxon-name-part> <tp:taxon-name-part taxon-name-part-type="species">sabaji</tp:taxon-name-part></tp:taxon-name></italic> by having bands in the dorsal and caudal fins (vs. spots) and prominent dorsal saddles on the body (vs. large spots).</p></tp:treatment-sec><tp:treatment-sec sec-type="Description"><title>Description.</title><p>Morphometrics in Table <xref ref-type="table" rid="T1">1</xref>. Counts and measurements based on 23 specimens. Small to medium-sized loricariids, largest specimen examined 104.6 mm SL. Body stout, but slightly narrower than <italic><tp:taxon-name><tp:taxon-name-part taxon-name-part-type="genus">Peckoltia</tp:taxon-name-part> <tp:taxon-name-part taxon-name-part-type="species">vittata</tp:taxon-name-part></tp:taxon-name></italic>. Head gently sloped to supraoccipital. Supraoccipital with tall, rounded crest. Supraoccipital crest raised slightly above nuchal region. Nuchal region rises slightly to nuchal plate. Dorsal slope decreasing in straight line to insertion of dorsal procurrent caudal-fin rays then ascending to <!--PageBreak-->caudal fin. Body depth greatest at anteriormost insertion of dorsal fin. Ventral profile flat to caudal fin. Caudal peduncle trapezoidal in cross section with dorsal surface flattened. Body widest at insertion of pectoral fins, narrowest at insertion of caudal fin. Snout rounded.</p><table-wrap id="T1" position="float" orientation="portrait"><label>Table 1.</label><caption><p>Selected morphometrics of <italic><tp:taxon-name><tp:taxon-name-part taxon-name-part-type="genus">Peckoltia</tp:taxon-name-part> <tp:taxon-name-part taxon-name-part-type="species">wernekei</tp:taxon-name-part></tp:taxon-name></italic>. Numbers in parentheses refer to landmark numbers in <xref ref-type="bibr" rid="B1">Armbruster (2003)</xref>.</p></caption><table id="TID0EXSAG" rules="all"><tbody><tr><th rowspan="1" colspan="1"/><th rowspan="1" colspan="1">Holotype</th><th rowspan="1" colspan="1">N</th><th rowspan="1" colspan="1">Mean</th><th rowspan="1" colspan="1">SD</th><th rowspan="1" colspan="1">Min</th><th rowspan="1" colspan="1">Max</th></tr><tr><td rowspan="1" colspan="1">SL, mm (1–20)</td><td rowspan="1" colspan="1">104.6</td><td rowspan="1" colspan="1">23</td><td rowspan="1" colspan="1">70.2</td><td rowspan="1" colspan="1"/><td rowspan="1" colspan="1">52.6</td><td rowspan="1" colspan="1">104.6</td></tr><tr><td rowspan="1" colspan="1">%SL</td><td rowspan="1" colspan="1"/><td rowspan="1" colspan="1"/><td rowspan="1" colspan="1"/><td rowspan="1" colspan="1"/><td rowspan="1" colspan="1"/><td rowspan="1" colspan="1"/></tr><tr><td rowspan="1" colspan="1">Predorsal Length (1–10)</td><td rowspan="1" colspan="1">38.8</td><td rowspan="1" colspan="1">23</td><td rowspan="1" colspan="1">42.2</td><td rowspan="1" colspan="1">1.5</td><td rowspan="1" colspan="1">38.8</td><td rowspan="1" colspan="1">45.2</td></tr><tr><td rowspan="1" colspan="1">Head Length (1–7)</td><td rowspan="1" colspan="1">36.5</td><td rowspan="1" colspan="1">23</td><td rowspan="1" colspan="1">35.5</td><td rowspan="1" colspan="1">1.2</td><td rowspan="1" colspan="1">32.5</td><td rowspan="1" colspan="1">37.5</td></tr><tr><td rowspan="1" colspan="1">Head–dorsal Length (7–10)</td><td rowspan="1" colspan="1">6.7</td><td rowspan="1" colspan="1">23</td><td rowspan="1" colspan="1">6.5</td><td rowspan="1" colspan="1">0.7</td><td rowspan="1" colspan="1">5.0</td><td rowspan="1" colspan="1">7.9</td></tr><tr><td rowspan="1" colspan="1">Cleithral Width (8–9)</td><td rowspan="1" colspan="1">26.4</td><td rowspan="1" colspan="1">23</td><td rowspan="1" colspan="1">28.5</td><td rowspan="1" colspan="1">1.2</td><td rowspan="1" colspan="1">25.6</td><td rowspan="1" colspan="1">30.7</td></tr><tr><td rowspan="1" colspan="1">Head-pectoral Length (1–12)</td><td rowspan="1" colspan="1">25.8</td><td rowspan="1" colspan="1">23</td><td rowspan="1" colspan="1">27.2</td><td rowspan="1" colspan="1">0.7</td><td rowspan="1" colspan="1">25.8</td><td rowspan="1" colspan="1">28.5</td></tr><tr><td rowspan="1" colspan="1">Thorax Length (12–13)</td><td rowspan="1" colspan="1">22.2</td><td rowspan="1" colspan="1">23</td><td rowspan="1" colspan="1">22.7</td><td rowspan="1" colspan="1">1.1</td><td rowspan="1" colspan="1">20.2</td><td rowspan="1" colspan="1">24.8</td></tr><tr><td rowspan="1" colspan="1">Pectoral-spine Length (12–29)</td><td rowspan="1" colspan="1">31.2</td><td rowspan="1" colspan="1">23</td><td rowspan="1" colspan="1">32.0</td><td rowspan="1" colspan="1">1.2</td><td rowspan="1" colspan="1">29.6</td><td rowspan="1" colspan="1">34.7</td></tr><tr><td rowspan="1" colspan="1">Abdominal Length (13–14)</td><td rowspan="1" colspan="1">22.0</td><td rowspan="1" colspan="1">23</td><td rowspan="1" colspan="1">20.3</td><td rowspan="1" colspan="1">0.6</td><td rowspan="1" colspan="1">19.2</td><td rowspan="1" colspan="1">22.0</td></tr><tr><td rowspan="1" colspan="1">Pelvic-spine Length (13–30)</td><td rowspan="1" colspan="1">27.9</td><td rowspan="1" colspan="1">23</td><td rowspan="1" colspan="1">27.2</td><td rowspan="1" colspan="1">1.2</td><td rowspan="1" colspan="1">25.3</td><td rowspan="1" colspan="1">29.0</td></tr><tr><td rowspan="1" colspan="1">Postanal Length (14–15)</td><td rowspan="1" colspan="1">39.0</td><td rowspan="1" colspan="1">23</td><td rowspan="1" colspan="1">35.2</td><td rowspan="1" colspan="1">1.5</td><td rowspan="1" colspan="1">32.5</td><td rowspan="1" colspan="1">39.0</td></tr><tr><td rowspan="1" colspan="1">Anal-fin spine Length (14–31)</td><td rowspan="1" colspan="1">18.1</td><td rowspan="1" colspan="1">23</td><td rowspan="1" colspan="1">16.3</td><td rowspan="1" colspan="1">1.1</td><td rowspan="1" colspan="1">14.8</td><td rowspan="1" colspan="1">19.1</td></tr><tr><td rowspan="1" colspan="1">Dorsal–pectoral Distance (10–12)</td><td rowspan="1" colspan="1">24.5</td><td rowspan="1" colspan="1">23</td><td rowspan="1" colspan="1">26.8</td><td rowspan="1" colspan="1">1.6</td><td rowspan="1" colspan="1">23.8</td><td rowspan="1" colspan="1">29.7</td></tr><tr><td rowspan="1" colspan="1">Dorsal spine Length (10–11)</td><td rowspan="1" colspan="1">32.6</td><td rowspan="1" colspan="1">22</td><td rowspan="1" colspan="1">32.7</td><td rowspan="1" colspan="1">1.7</td><td rowspan="1" colspan="1">28.8</td><td rowspan="1" colspan="1">35.7</td></tr><tr><td rowspan="1" colspan="1">Dorsal-pelvic Distance (10–13)</td><td rowspan="1" colspan="1">24.9</td><td rowspan="1" colspan="1">23</td><td rowspan="1" colspan="1">22.3</td><td rowspan="1" colspan="1">1.4</td><td rowspan="1" colspan="1">18.8</td><td rowspan="1" colspan="1">24.9</td></tr><tr><td rowspan="1" colspan="1">Dorsal-fin base Length (10–16)</td><td rowspan="1" colspan="1">29.3</td><td rowspan="1" colspan="1">23</td><td rowspan="1" colspan="1">28.9</td><td rowspan="1" colspan="1">0.9</td><td rowspan="1" colspan="1">27.0</td><td rowspan="1" colspan="1">30.9</td></tr><tr><td rowspan="1" colspan="1">Dorsal-adipose Distance (16–17)</td><td rowspan="1" colspan="1">15.3</td><td rowspan="1" colspan="1">23</td><td rowspan="1" colspan="1">15.2</td><td rowspan="1" colspan="1">1.1</td><td rowspan="1" colspan="1">12.0</td><td rowspan="1" colspan="1">17.4</td></tr><tr><td rowspan="1" colspan="1">Adipose-spine Length (17–18)</td><td rowspan="1" colspan="1">9.4</td><td rowspan="1" colspan="1">23</td><td rowspan="1" colspan="1">10.7</td><td rowspan="1" colspan="1">0.7</td><td rowspan="1" colspan="1">9.4</td><td rowspan="1" colspan="1">12.0</td></tr><tr><td rowspan="1" colspan="1">Adipose-upper caudal Distance (17–19)</td><td rowspan="1" colspan="1">16.2</td><td rowspan="1" colspan="1">23</td><td rowspan="1" colspan="1">17.1</td><td rowspan="1" colspan="1">1.0</td><td rowspan="1" colspan="1">15.3</td><td rowspan="1" colspan="1">19.3</td></tr><tr><td rowspan="1" colspan="1">Caudal-peduncle Depth (15–19)</td><td rowspan="1" colspan="1">10.8</td><td rowspan="1" colspan="1">23</td><td rowspan="1" colspan="1">11.7</td><td rowspan="1" colspan="1">0.5</td><td rowspan="1" colspan="1">10.8</td><td rowspan="1" colspan="1">13.2</td></tr><tr><td rowspan="1" colspan="1">Adipose-lower caudal Distance (15–17)</td><td rowspan="1" colspan="1">22.9</td><td rowspan="1" colspan="1">23</td><td rowspan="1" colspan="1">23.0</td><td rowspan="1" colspan="1">0.9</td><td rowspan="1" colspan="1">21.6</td><td rowspan="1" colspan="1">24.8</td></tr><tr><td rowspan="1" colspan="1">Adipose-anal Distance (14–17)</td><td rowspan="1" colspan="1">20.8</td><td rowspan="1" colspan="1">23</td><td rowspan="1" colspan="1">20.3</td><td rowspan="1" colspan="1">0.5</td><td rowspan="1" colspan="1">19.3</td><td rowspan="1" colspan="1">21.0</td></tr><tr><td rowspan="1" colspan="1">Dorsal-anal Distance (14–16)</td><td rowspan="1" colspan="1">14.9</td><td rowspan="1" colspan="1">23</td><td rowspan="1" colspan="1">15.0</td><td rowspan="1" colspan="1">0.6</td><td rowspan="1" colspan="1">14.2</td><td rowspan="1" colspan="1">16.3</td></tr><tr><td rowspan="1" colspan="1">Pelvic-dorsal Distance (13–16)</td><td rowspan="1" colspan="1">27.5</td><td rowspan="1" colspan="1">23</td><td rowspan="1" colspan="1">22.5</td><td rowspan="1" colspan="1">1.3</td><td rowspan="1" colspan="1">20.8</td><td rowspan="1" colspan="1">27.5</td></tr><tr><td rowspan="1" colspan="1">% Head Length</td><td rowspan="1" colspan="1"/><td rowspan="1" colspan="1"/><td rowspan="1" colspan="1"/><td rowspan="1" colspan="1"/><td rowspan="1" colspan="1"/><td rowspan="1" colspan="1"/></tr><tr><td rowspan="1" colspan="1">Head-eye Length (5–7)</td><td rowspan="1" colspan="1">31.4</td><td rowspan="1" colspan="1">23</td><td rowspan="1" colspan="1">36.3</td><td rowspan="1" colspan="1">2.0</td><td rowspan="1" colspan="1">31.4</td><td rowspan="1" colspan="1">41.3</td></tr><tr><td rowspan="1" colspan="1">Orbit Diameter (4–5)</td><td rowspan="1" colspan="1">18.9</td><td rowspan="1" colspan="1">23</td><td rowspan="1" colspan="1">21.9</td><td rowspan="1" colspan="1">1.0</td><td rowspan="1" colspan="1">18.9</td><td rowspan="1" colspan="1">23.7</td></tr><tr><td rowspan="1" colspan="1">Snout Length (1–4)</td><td rowspan="1" colspan="1">53.7</td><td rowspan="1" colspan="1">23</td><td rowspan="1" colspan="1">56.3</td><td rowspan="1" colspan="1">1.5</td><td rowspan="1" colspan="1">53.7</td><td rowspan="1" colspan="1">59.5</td></tr><tr><td rowspan="1" colspan="1">Internares Width (2–3)</td><td rowspan="1" colspan="1">11.2</td><td rowspan="1" colspan="1">23</td><td rowspan="1" colspan="1">11.3</td><td rowspan="1" colspan="1">0.5</td><td rowspan="1" colspan="1">10.3</td><td rowspan="1" colspan="1">12.3</td></tr><tr><td rowspan="1" colspan="1">Interorbital Width (5–6)</td><td rowspan="1" colspan="1">43.0</td><td rowspan="1" colspan="1">23</td><td rowspan="1" colspan="1">46.8</td><td rowspan="1" colspan="1">1.8</td><td rowspan="1" colspan="1">43.0</td><td rowspan="1" colspan="1">49.6</td></tr><tr><td rowspan="1" colspan="1">Head Depth (7–12)</td><td rowspan="1" colspan="1">59.6</td><td rowspan="1" colspan="1">23</td><td rowspan="1" colspan="1">67.0</td><td rowspan="1" colspan="1">2.6</td><td rowspan="1" colspan="1">59.6</td><td rowspan="1" colspan="1">73.5</td></tr><tr><td rowspan="1" colspan="1">Mouth Length (1–24)</td><td rowspan="1" colspan="1">41.9</td><td rowspan="1" colspan="1">23</td><td rowspan="1" colspan="1">41.9</td><td rowspan="1" colspan="1">1.8</td><td rowspan="1" colspan="1">38.0</td><td rowspan="1" colspan="1">46.1</td></tr><tr><td rowspan="1" colspan="1">Mouth Width (21–22)</td><td rowspan="1" colspan="1">42.4</td><td rowspan="1" colspan="1">23</td><td rowspan="1" colspan="1">43.1</td><td rowspan="1" colspan="1">2.2</td><td rowspan="1" colspan="1">36.3</td><td rowspan="1" colspan="1">46.0</td></tr><tr><td rowspan="1" colspan="1">Barbel Length (22–23)</td><td rowspan="1" colspan="1">16.9</td><td rowspan="1" colspan="1">23</td><td rowspan="1" colspan="1">17.5</td><td rowspan="1" colspan="1">2.5</td><td rowspan="1" colspan="1">12.6</td><td rowspan="1" colspan="1">22.3</td></tr><tr><td rowspan="1" colspan="1">Dentary Tooth Cup Length (25–26)</td><td rowspan="1" colspan="1">11.3</td><td rowspan="1" colspan="1">23</td><td rowspan="1" colspan="1">11.1</td><td rowspan="1" colspan="1">1.5</td><td rowspan="1" colspan="1">7.9</td><td rowspan="1" colspan="1">13.8</td></tr><tr><td rowspan="1" colspan="1">Premaxillary Tooth Cup Length (27–28)</td><td rowspan="1" colspan="1">10.6</td><td rowspan="1" colspan="1">23</td><td rowspan="1" colspan="1">12.0</td><td rowspan="1" colspan="1">1.5</td><td rowspan="1" colspan="1">9.2</td><td rowspan="1" colspan="1">15.4</td></tr></tbody></table></table-wrap><p>Eye moderately sized (orbit diameter 18.9 ± 1.0% of head length), dorsal rim of orbit forming tall crest that continues forward to area just anterior of nares as low, rounded ridge. Iris operculum present. Interorbital space with slight, rounded, median hump that is contiguous with ridge of parieto-supraoccipital. Parieto-supraoccipital pointed posteriorly with posterior point raised above nuchal region in small crest. Infraorbitals, frontal, nasal, compound pterotic and parieto-supraoccipital supporting odontodes. Preopercle generally supporting a single column of odontodes that gener<!--PageBreak-->ally decrease in number with increasing body size; largest specimen with some odontodes located posterodorsally on preopercle and two individuals without preopercular odontodes. Opercle with one to three rows of odontodes with numbers of rows and numbers of odontodes generally decreasing with increasing body size; largest individual without odontodes.</p><p>Lips covered with short, wide papillae. Lower lip wide, reaching just to or slightly short of pectoral girdle; upper lip narrow. Edge of lower lip smooth. Maxillary barbel only barbel present, reaching about two-thirds of distance to gill opening from base of barbel.</p><p>Median plates 24–26 (mode 24). Plates unkeeled, but first four or five plates of mid-ventral series bent to form slight ridge. Five caudal peduncle plate rows. Plates on all dorsolateral surfaces of body. Throat naked. Abdomen mostly naked except for a line one to three platelets wide along and slightly posterior to anterior margin of pectoral girdle, few uneven rows of platelets ventral to ventral plate series, patch <!--PageBreak-->of platelets below posterior section of pelvic girdle; number of platelets on abdomen increases with body size. Evertible cheek plates supporting hypertrophied odontodes evertible perpendicular to head. Cheek odontodes 17–40 (mode 33). Longest evertible cheek odontode almost reaching vertical through posterior edge of pectoral-fin spine. Hypertrophied cheek odontodes relatively weak. Odontodes slightly longer than average body odontodes present along dorsal-, adipose-, pelvic-, caudal-, and pectoral-fin spines; larger individuals with hypertrophied odontodes at tip of pectoral spine.</p><p>Dorsal fin ii,7; dorsal spinelet <italic>V</italic>-shaped, dorsal-fin locking mechanism present, last ray of dorsal fin not reaching or just reaching preadipose plate when adpressed. Adipose fin with single preadipose plate and moderately long spine. Caudal fin i,14,i; caudal fin forked, ventral lobe longer than dorsal lobe; dorsal and ventral procurrent caudal-fin rays five. Pectoral fin i,6; pectoral-fin spine reaching just posterior to pelvic fin when adpressed ventral to pelvic fin. Pelvic fin i,5; pelvic-fin spine extending one to two plates posterior to anal fin when adpressed. Anal fin i,4; unbranched anal-fin ray slightly shorter than first branched ray.</p><p>Teeth bicuspid with lateral lobe one-half to three-quarters length of medial lobe and lateral cusp half width of medial cusp. Eighteen to 32 left dentary teeth (mode 31; 1 of 23 with less than 25); 22–35 left premaxillary teeth (mode 32; 1 of 23 with less than 25); all specimens with at least one jaw ramus having 25 or more teeth.</p><p>
            <bold>Color.</bold> Base color reddish brown. Head and nape mottled dark brown with distinct, medial dark line along mesethmoid and slightly less distinct lines from lateral portion of naris to lip mark. Parieto-supraoccipital crest darker than surrounding areas. Lip with dark mark consisting of two or three ovoid dashes of brown, lateral portions continue as line to lateral portions of nares (Fig. <xref ref-type="fig" rid="F6">6</xref>). Dark portion of lips separated from mesethmoid line by distinctly lighter <italic>C</italic>-shaped region (Fig. <xref ref-type="fig" rid="F6">6</xref>), which may continue less distinctly between mesethmoid line and lines lateral to nares. Lips may also have other spots. Head colors less distinct in larger specimens. Body with four distinct, oblique bars, first below anterior of dorsal fin, second below posterior end of dorsal fin and anterior part of interdorsal space, third beginning at preadipose plate to about posterior edge of adipose spine, and fourth at end of caudal peduncle; first and second bars fade into a dark wash ventrally connecting the two bars; third and fourth bars continuing around caudal peduncle; bars connected at median plate series. Secondary bars sometimes present between any two primary bars, but generally not as dark, darker ventrally than dorsally; posterior secondary bars darker than anterior; secondary bars may connect across caudal peduncle. Pectoral-fin spine dark brown with alternating, similarly-sized dark and light spots, spots continuing as bands on fin; two to five dark bands on fin with number increasing with body size. Pelvic fin as pectoral but with two to four dark bands. Dorsal fin as pectoral but with dark bands distinctly wider than light bands, three or four dark bands. Anal and caudal fins as pectoral, but with light bands wider than dark bands (one to three dark bands in anal and three to five bands in caudal). Adipose spine with dorsal section of third dark bar covering base in all specimens, with some also having dark spot at tip of spine; in largest individual (holotype) basal and distal spots combine along posterior margin of spine, with ante<!--PageBreak--><!--PageBreak-->rior edge having light space between spots. Abdomen mostly light, but with four to six large, faint blotches laterally and occasionally with one or two median faint blotches.</p><fig id="F2" position="float" orientation="portrait"><label>Figure 2.</label><caption><p>Mouth of <italic><tp:taxon-name><tp:taxon-name-part taxon-name-part-type="genus">Peckoltia</tp:taxon-name-part> <tp:taxon-name-part taxon-name-part-type="species">multispinis</tp:taxon-name-part></tp:taxon-name></italic>, holotype, NMW 8952. Photo by M.H. Sabaj and K. Luckenbill.</p></caption><graphic xmlns:xlink="http://www.w3.org/1999/xlink" xlink:href="zookeys-569-105-g002.jpg" position="float" orientation="portrait" xlink:type="simple" id="oo_79863.jpg"/></fig><fig id="F3" position="float" orientation="portrait"><label>Figure 3.</label><caption><p>Holotype of <italic><tp:taxon-name><tp:taxon-name-part taxon-name-part-type="genus">Peckoltia</tp:taxon-name-part> <tp:taxon-name-part taxon-name-part-type="species">wernekei</tp:taxon-name-part></tp:taxon-name></italic> sp. n., AUM 54314, 104.6 mm SL, dorsal, lateral, and ventral views. Scale = 1 cm. Photos by J.W. Armbruster.</p></caption><graphic xmlns:xlink="http://www.w3.org/1999/xlink" xlink:href="zookeys-569-105-g003.jpg" position="float" orientation="portrait" xlink:type="simple" id="oo_79864.jpg"/></fig><fig id="F4" position="float" orientation="portrait"><label>Figure 4.</label><caption><p>Paratype of <italic><tp:taxon-name><tp:taxon-name-part taxon-name-part-type="genus">Peckoltia</tp:taxon-name-part> <tp:taxon-name-part taxon-name-part-type="species">wernekei</tp:taxon-name-part></tp:taxon-name></italic> sp. n., AUM 39313, 73.5 mm SL dorsal, lateral, and ventral views. Scale = 1 cm. Photos by J.W. Armbruster.</p></caption><graphic xmlns:xlink="http://www.w3.org/1999/xlink" xlink:href="zookeys-569-105-g004.jpg" position="float" orientation="portrait" xlink:type="simple" id="oo_79865.jpg"/></fig><fig id="F5" position="float" orientation="portrait"><label>Figure 5.</label><caption><p>Live photos of <bold>A</bold> <italic><tp:taxon-name><tp:taxon-name-part taxon-name-part-type="genus">Peckoltia</tp:taxon-name-part> <tp:taxon-name-part taxon-name-part-type="species">lujani</tp:taxon-name-part></tp:taxon-name></italic> (uncataloged), photograph by N.K. Lujan, and <bold>B</bold> <italic><tp:taxon-name><tp:taxon-name-part taxon-name-part-type="genus">Peckoltia</tp:taxon-name-part> <tp:taxon-name-part taxon-name-part-type="species">wernekei</tp:taxon-name-part></tp:taxon-name></italic> sp. n. AUM 39313 (was used as a live photo of <italic><tp:taxon-name><tp:taxon-name-part taxon-name-part-type="genus">Peckoltia</tp:taxon-name-part> <tp:taxon-name-part taxon-name-part-type="species">vittata</tp:taxon-name-part></tp:taxon-name></italic> in <xref ref-type="bibr" rid="B3">Armbruster 2008</xref>). Photograph by M.H. Sabaj Pérez.</p></caption><graphic xmlns:xlink="http://www.w3.org/1999/xlink" xlink:href="zookeys-569-105-g005.jpg" position="float" orientation="portrait" xlink:type="simple" id="oo_79866.jpg"/></fig><fig id="F6" position="float" orientation="portrait"><label>Figure 6.</label><caption><p>Schematic of the mouth of <italic><tp:taxon-name><tp:taxon-name-part taxon-name-part-type="genus">Peckoltia</tp:taxon-name-part> <tp:taxon-name-part taxon-name-part-type="species">wernekei</tp:taxon-name-part></tp:taxon-name></italic> based on the specimen in Figure <xref ref-type="fig" rid="F3">3</xref>. <abbrev xmlns:xlink="http://www.w3.org/1999/xlink" xlink:type="simple"><def><p>Dentaries </p></def>(D)</abbrev> form less than a 90° angle with one another whereas <abbrev xmlns:xlink="http://www.w3.org/1999/xlink" xlink:type="simple"><def><p>premaxillae </p></def>(PM)</abbrev> are relatively straight. A broad, broken band is formed from <abbrev xmlns:xlink="http://www.w3.org/1999/xlink" xlink:type="simple"><def><p>ovate blotches </p></def>(OB)</abbrev> on the upper lip, separated from a line that runs along the <abbrev xmlns:xlink="http://www.w3.org/1999/xlink" xlink:type="simple"><def><p>mesethmoid </p></def>(ML)</abbrev> by a <abbrev xmlns:xlink="http://www.w3.org/1999/xlink" xlink:type="simple"><def><p><italic>C</italic>-shaped light space  </p></def>(C)</abbrev>.</p></caption><graphic xmlns:xlink="http://www.w3.org/1999/xlink" xlink:href="zookeys-569-105-g006.jpg" position="float" orientation="portrait" xlink:type="simple" id="oo_79867.jpg"/></fig></tp:treatment-sec><tp:treatment-sec sec-type="Sexual dimorphism"><title>Sexual dimorphism.</title><p>None observed.</p></tp:treatment-sec><tp:treatment-sec sec-type="Distribution"><title>Distribution.</title><p>Known only from the Ventuari River, a right-bank tributary of the upper Orinoco River in Amazonas State, Venezuela (Fig. <xref ref-type="fig" rid="F7">7</xref>).</p><fig id="F7" position="float" orientation="portrait"><label>Figure 7.</label><caption><p>Distribution of <italic><tp:taxon-name><tp:taxon-name-part taxon-name-part-type="genus">Peckoltia</tp:taxon-name-part></tp:taxon-name></italic> around the western Guiana Shield. ‘T’ indicates type locality of <italic><tp:taxon-name><tp:taxon-name-part taxon-name-part-type="genus">Peckoltia</tp:taxon-name-part> <tp:taxon-name-part taxon-name-part-type="species">wernekei</tp:taxon-name-part></tp:taxon-name></italic> sp. n.</p></caption><graphic xmlns:xlink="http://www.w3.org/1999/xlink" xlink:href="zookeys-569-105-g007.jpg" position="float" orientation="portrait" xlink:type="simple" id="oo_79868.jpg"/></fig></tp:treatment-sec><tp:treatment-sec sec-type="Etymology"><title>Etymology.</title><p>Patronym honoring David C. Werneke, Collection Manager of Fishes at the Auburn University Museum, for his diligence, camaraderie and humor during three expeditions to the upper Orinoco Basin and for his long service as a Collection Manager at Auburn University.</p></tp:treatment-sec><ref-list><ref id="B3"><mixed-citation xmlns:xlink="http://www.w3.org/1999/xlink" xlink:type="simple">
          <person-group><name name-style="western"><surname>Armbruster</surname><given-names>JW</given-names></name></person-group> (<year>2008</year>) <article-title>The genus <italic><tp:taxon-name><tp:taxon-name-part taxon-name-part-type="genus">Peckoltia</tp:taxon-name-part></tp:taxon-name></italic> with the description of two new species and a reanalysis of the phylogeny of the genera of the <tp:taxon-name><tp:taxon-name-part taxon-name-part-type="subfamily">Hypostominae</tp:taxon-name-part></tp:taxon-name> (<tp:taxon-name><tp:taxon-name-part taxon-name-part-type="order">Siluriformes</tp:taxon-name-part></tp:taxon-name>: <tp:taxon-name><tp:taxon-name-part taxon-name-part-type="family">Loricariidae</tp:taxon-name-part></tp:taxon-name>).</article-title> <source>Zootaxa</source> <volume>1822</volume>: <fpage>1</fpage>–<lpage>76</lpage>. <ext-link xlink:type="simple" ext-link-type="uri" xlink:href="http://www.mapress.com/zootaxa/2008/f/zt01822p076.pdf">http://www.mapress.com/zootaxa/2008/f/zt01822p076.pdf</ext-link></mixed-citation></ref><ref id="B1"><mixed-citation xmlns:xlink="http://www.w3.org/1999/xlink" xlink:type="simple">
          <person-group><name name-style="western"><surname>Armbruster</surname><given-names>JW</given-names></name></person-group> (<year>2003</year>) <article-title><italic><tp:taxon-name><tp:taxon-name-part taxon-name-part-type="genus">Peckoltia</tp:taxon-name-part> <tp:taxon-name-part taxon-name-part-type="species">sabaji</tp:taxon-name-part></tp:taxon-name></italic>, a new species from the Guyana Shield (<tp:taxon-name><tp:taxon-name-part taxon-name-part-type="order">Siluriformes</tp:taxon-name-part></tp:taxon-name>: <tp:taxon-name><tp:taxon-name-part taxon-name-part-type="family">Loricariidae</tp:taxon-name-part></tp:taxon-name>).</article-title> <source>Zootaxa</source> <volume>344</volume>: <fpage>1</fpage>–<lpage>12</lpage>. <ext-link xlink:type="simple" ext-link-type="uri" xlink:href="http://www.mapress.com/zootaxa/2003f/zt00344.pdf">http://www.mapress.com/zootaxa/2003f/zt00344.pdf</ext-link></mixed-citation></ref><ref id="B12"><mixed-citation xmlns:xlink="http://www.w3.org/1999/xlink" xlink:type="simple">
          <person-group><name name-style="western"><surname>Lujan</surname><given-names>NK</given-names></name><name name-style="western"><surname>Armbruster</surname><given-names>JW</given-names></name><name name-style="western"><surname>Lovejoy</surname><given-names>N</given-names></name><name name-style="western"><surname>López-Fernández</surname><given-names>H</given-names></name></person-group> (<year>2015</year>) <article-title>Multilocus molecular phylogeny of the suckermouth armored catfishes (<tp:taxon-name><tp:taxon-name-part taxon-name-part-type="order">Siluriformes</tp:taxon-name-part></tp:taxon-name>: <tp:taxon-name><tp:taxon-name-part taxon-name-part-type="family">Loricariidae</tp:taxon-name-part></tp:taxon-name>) with a focus on subfamily <tp:taxon-name><tp:taxon-name-part taxon-name-part-type="subfamily">Hypostominae</tp:taxon-name-part></tp:taxon-name>.</article-title> <source>Molecular Phylogenetics and Evolution</source> <volume>62</volume>: <fpage>269</fpage>–<lpage>288</lpage>. doi: <ext-link xlink:type="simple" ext-link-type="doi" xlink:href="10.1016/j.ympev.2014.08.020">10.1016/j.ympev.2014.08.020</ext-link></mixed-citation></ref></ref-list></tp:taxon-treatment>
