# Supplementary material for: A new species of Peckoltia from the Upper Orinoco (Siluriformes, Loricariidae)
Source: Zookeys. 2016 Feb 26;(569):105–21. doi: 10.3897/zookeys.569.6630 (PMC4829682; doi:10.3897/zookeys.569.6630)
Supplement: Supplementary material 2 — Locality information for all collections of the three species described in this paper [file zookeys-569-105-s002.xlsx]

## Sheet: Sheet1
Species	Catalog #	Number	Size (mm SL)	Country	State/Province	Drainage	Locality	Latitude	Longitude	Date	Collectors
Peckoltia wernekei	AUM 54315	1	104.6	VENEZUELA	Amazonas	Río Orinoco dr.	Ventuari River drainage, Marujeta Creek, 159 km E of San Fernando de Atabapo	04.2948°	-066.2889°	2010-04-02	N.K. Lujan, M. Sabaj Pérez, D.C. Werneke, T. Carvalho, V. Meza-Vargas
Peckoltia wernekei	AUM 39248	1	63.2	VENEZUELA	Amazonas	Río Orinoco dr.	Ventuari River at beach at village of Moriche, 116 km NE of Macuruco, 169 km NE of San Fernando de Atabapo	04.7503°	-066.3549°	2004-04-07	D.C. Werneke, N.K. Lujan, M.H. Sabaj, L.S. de Souza
Peckoltia wernekei	AUM 39313	15	56.8–87.3	VENEZUELA	Amazonas	Río Orinoco dr.	Manapiare River, 14.5 km NW of San Juan de Manapiare	05.4286°	-066.1362°	2004-04-12	N.K. Lujan, M.H. Sabaj, L.S. de Souza, D.C. Werneke
Peckoltia wernekei	AUM 39839	1	31.5	VENEZUELA	Amazonas	Río Orinoco dr.	Manapiare River, 10 km NW of San Juan de Manapiare	05.3868°	-066.1159°	2004-04-14	N.K. Lujan, L.S. de Souza, D.C. Werneke, M.H. Sabaj, 14 April 2004
Peckoltia wernekei	MCNG 56680	13	52.6–80.2	VENEZUELA	Amazonas	Río Orinoco dr.	Manapiare River, 14.5 km NW of San Juan de Manapiare	05.4286°	-066.1362°	2004-04-12	N.K. Lujan, M.H. Sabaj, L.S. de Souza, D.C. Werneke
